# Supplementary material for: Nienna chukotka sp. nov. (Protura, Acerentomidae, Nipponentominae) from the Arctic region, with a key to species of the genus
Source: Zookeys. 2019 Dec 12;899:37–45. doi: 10.3897/zookeys.899.47030 (PMC6923257; doi:10.3897/zookeys.899.47030)
Supplement: XML Treatment for Nienna chukotka [file zookeys.899.47030-treatment1.xml]

<!DOCTYPE tp:taxon-treatment
  PUBLIC "-//TaxonX//DTD Taxonomic Treatment Publishing DTD v0 20100105//EN" "tax-treatment-NSO.dtd">
<tp:taxon-treatment xmlns:tp="http://www.plazi.org/taxpub"><tp:treatment-meta><kwd-group><label>Taxon classification</label><kwd><named-content xmlns:xlink="http://www.w3.org/1999/xlink" content-type="kingdom">Animalia</named-content></kwd><kwd><named-content xmlns:xlink="http://www.w3.org/1999/xlink" content-type="order">Protura</named-content></kwd><kwd><named-content xmlns:xlink="http://www.w3.org/1999/xlink" content-type="family">Acerentomidae</named-content></kwd></kwd-group><mixed-citation publication-type="journal"><person-group><name><surname>Shrubovych</surname><given-names>Julia</given-names></name></person-group><article-title><italic><tp:taxon-name><tp:taxon-name-part taxon-name-part-type="genus" reg="Nienna">Nienna</tp:taxon-name-part> <tp:taxon-name-part taxon-name-part-type="species" reg="chukotka">chukotka</tp:taxon-name-part></tp:taxon-name></italic> sp. nov. (<tp:taxon-name><tp:taxon-name-part taxon-name-part-type="order">Protura</tp:taxon-name-part></tp:taxon-name>, <tp:taxon-name><tp:taxon-name-part taxon-name-part-type="family">Acerentomidae</tp:taxon-name-part></tp:taxon-name>, <tp:taxon-name><tp:taxon-name-part taxon-name-part-type="subfamily">Nipponentominae</tp:taxon-name-part></tp:taxon-name>) from the Arctic region, with a key to species of the genus</article-title><source>Zookeys</source><day>12</day><month>12</month><year>2019</year><volume>899</volume><fpage>37</fpage><lpage>45</lpage><pub-id pub-id-type="doi">10.3897/zookeys.899.47030</pub-id></mixed-citation></tp:treatment-meta><tp:nomenclature><tp:taxon-name><object-id xmlns:xlink="http://www.w3.org/1999/xlink" content-type="arpha" xlink:type="simple">41411DC6-9440-55FA-B1C5-3D0FA594C3F5</object-id>
            <tp:taxon-name-part taxon-name-part-type="genus" reg="Nienna">Nienna</tp:taxon-name-part>
            <tp:taxon-name-part taxon-name-part-type="species" reg="chukotka">chukotka</tp:taxon-name-part>
            <object-id xmlns:xlink="http://www.w3.org/1999/xlink" content-type="zoobank" xlink:type="simple">http://zoobank.org/2FEE913F-CC4C-445A-869E-F25B7267F644</object-id>
          </tp:taxon-name><tp:taxon-status xmlns:xlink="http://www.w3.org/1999/xlink" xlink:type="simple">sp. nov.</tp:taxon-status><xref ref-type="fig" rid="F1">Figs 1</xref><xref ref-type="fig" rid="F2">, 2</xref><xref ref-type="table" rid="T1">, Table 1</xref></tp:nomenclature><tp:treatment-sec sec-type="material" id="SECID0EVMAC"><title>Material examined.</title><p>Holotype (ISEA 6650): female, Russia, Chukotka Autonomous Okrug, Chaunskiy district, 2 kilometers from Apapelgino village, hill Akanotenmeem, in dry locality with <italic><tp:taxon-name><tp:taxon-name-part taxon-name-part-type="genus" reg="Dryas">Dryas</tp:taxon-name-part></tp:taxon-name></italic> sp., elev. 20 m, <named-content xmlns:xlink="http://www.w3.org/1999/xlink" content-type="dwc:verbatimCoordinates" xlink:type="simple"><named-content content-type="geo-json" specific-use="{&#34;type&#34;:&#34;Point&#34;,&#34;coordinates&#34;:[170.597500,69.811111]}" id="NCID0EFNAC" xlink:type="simple">69°48'40"N, 170°35'51"E</named-content></named-content>, 24-VII-2018, coll. Makarov K. and Makarova O. Paratype (ISEA 6651): female, same data as holotype. The holotype and paratype are deposited in the collection of the Institute of Systematics and Evolution of Animals, Krakow, Poland (ISEA).</p></tp:treatment-sec><tp:treatment-sec sec-type="diagnosis" id="SECID0EKNAC"><title>Diagnosis.</title><p><italic><tp:taxon-name><tp:taxon-name-part taxon-name-part-type="genus" reg="Nienna">Nienna</tp:taxon-name-part> <tp:taxon-name-part taxon-name-part-type="species" reg="chukotka">chukotka</tp:taxon-name-part></tp:taxon-name></italic> is characterized by 3 pairs of <italic>A</italic>-setae on the mesonotum, metanotum and tergite VIII, 3 <italic>A</italic>-setae on sternites I–VII, absence of <italic>P1a</italic> setae on tergites I–VI, 5 pairs of <italic>A</italic>-setae on tergites II–VII, absence of <italic>A2</italic> on prosternum, presence of seta <italic>Pc</italic> on tergite VII and sternites VI–VII, and presence of additional <italic>d6</italic> setae on head. Foretarsal sensillum <italic>a</italic> is broadened, very long, surpassing the base of sensillum <italic>e.</italic> Posterolateral pores (<italic><abbrev xmlns:xlink="http://www.w3.org/1999/xlink" xlink:title="posterolateral" id="ABBRID0EOOAC" xlink:type="simple">pl</abbrev></italic>) present on tergite I, <italic><abbrev xmlns:xlink="http://www.w3.org/1999/xlink" xlink:title="posterosublateral" id="ABBRID0ETOAC" xlink:type="simple">psl</abbrev></italic> pores present on tergites VI and VII, asymmetrical <italic><abbrev xmlns:xlink="http://www.w3.org/1999/xlink" xlink:title="sternal posterosubmedial" id="ABBRID0EYOAC" xlink:type="simple">spsm</abbrev></italic> pores present on sternites IV–VII.</p></tp:treatment-sec><tp:treatment-sec sec-type="description" id="SECID0E3OAC"><title>Description.</title><p>Head setae <italic>l3</italic>, <italic>sd4</italic> and <italic>sd5</italic> long, setiform, additional seta <italic>d6</italic> present, length ratio of posterior setae <italic>d7</italic>:<italic>sd7:l5</italic> as 2.4:2.5:1.0; frontal pore (<italic><abbrev xmlns:xlink="http://www.w3.org/1999/xlink" xlink:title="frontal" id="ABBRID0EPPAC" xlink:type="simple">fp</abbrev></italic>) and a pair of clypeal (<italic><abbrev xmlns:xlink="http://www.w3.org/1999/xlink" xlink:title="clypeal" id="ABBRID0EUPAC" xlink:type="simple">cp</abbrev></italic>) pores present (Fig. <xref ref-type="fig" rid="F1">1A</xref>). Pseudoculus circular, with short posterior extension, PR = 12 (Fig. <xref ref-type="fig" rid="F1">1B</xref>). Sensilla of maxillary palps slender, pointed apically, equal in length (Fig. <xref ref-type="fig" rid="F1">1C</xref>). Labial palps with four-branched tuft of apical setae and broadened sensillum (Fig. <xref ref-type="fig" rid="F1">1D</xref>). Maxillary gland with small, indistinctly granulated calyx, short posterior filament and trilobed posterior dilation (Fig. <xref ref-type="fig" rid="F1">1E</xref>), CF = 6.0.</p><p>Foretarsus (Fig. <xref ref-type="fig" rid="F1">1J, H</xref>) without sensillum <italic>b</italic>’; <italic>t1</italic> filiform, <italic>t3</italic> small and globular; <italic>a</italic> broad, very long, evidently surpassing base of seta <italic>γ3</italic>, nearly reaching base of sensillum <italic>f</italic>; other sensilla parallel-sided. Sensillum <italic>b</italic> slightly longer than <italic>c.</italic> Sensillum <italic>d</italic> situated nearer to <italic>e</italic> than to <italic>c</italic>; <italic>a</italic>’ distal to level of <italic>t2</italic> insertion. Length formula of sensilla: <italic>t3</italic> &lt; <italic>t1</italic> &lt; <italic>t2</italic> &lt; (<italic>c</italic> = <italic>e</italic>) &lt; <italic>b</italic> &lt; (<italic>g</italic> = <italic>a’ = c</italic>’) &lt; (<italic>d</italic> = <italic>f)</italic> &lt; <italic>a.</italic> Setae <italic>β1</italic> and <italic>δ4</italic> long and setiform, about twice as long as other <italic>δ</italic>-setae (Fig. <xref ref-type="fig" rid="F1">1H</xref>). Single pores situated near bases of sensilla <italic>t1</italic> (Fig. <xref ref-type="fig" rid="F1">1J</xref>) and <italic>t3</italic> (pore not visible on Fig. <xref ref-type="fig" rid="F1">1J</xref> because closed by sensillum <italic>e</italic>). Claw short, without inner tooth, empodial appendage short. BS = 0.4, TR = 2.7, EU = 0.3.</p><fig id="F1" position="float" orientation="portrait"><object-id xmlns:xlink="http://www.w3.org/1999/xlink" content-type="doi" xlink:type="simple">10.3897/zookeys.899.47030.figure1</object-id><object-id xmlns:xlink="http://www.w3.org/1999/xlink" content-type="arpha" xlink:type="simple">B4DED7F8-8A3B-5901-9E36-348FCE510126</object-id><label>Figure 1.</label><caption><p><italic><tp:taxon-name><tp:taxon-name-part taxon-name-part-type="genus" reg="Nienna">Nienna</tp:taxon-name-part> <tp:taxon-name-part taxon-name-part-type="species" reg="chukotka">chukotka</tp:taxon-name-part></tp:taxon-name></italic> sp. nov. holotype. <bold>A</bold> Part of head <bold>B</bold> pseudoculus with setae <italic>sd4</italic>, <italic>sd5</italic> and <italic>l3</italic><bold>C</bold> maxillary palpus <bold>D</bold> labial palpus <bold>E</bold> maxillary gland <bold>F</bold> female squama genitalis <bold>G</bold> exterior view of foretarsus <bold>H</bold> interior view of foretarsus <bold>I</bold> comb. Arrows show pores. Scale bars: 20 µm.</p></caption><graphic xmlns:xlink="http://www.w3.org/1999/xlink" xlink:href="zookeys-899-037-g001.jpg" position="float" orientation="portrait" xlink:type="simple" id="oo_364267.jpg"><uri content-type="original_file" xlink:type="simple">https://binary.pensoft.net/fig/364267</uri></graphic></fig><p>Formula of chaetotaxy given in Table <xref ref-type="table" rid="T1">1</xref>. Setae on nota differing in length (Fig. <xref ref-type="fig" rid="F2">2A, B</xref>). Pronotal seta <italic>1</italic> 1.6 times longer than seta <italic>2</italic> (Fig. <xref ref-type="fig" rid="F1">1A</xref>). Meso- and metanota with setae <italic>P1a</italic> and <italic>P2a</italic> setiform, lengths 7 and 5 μm, respectively; <italic>P2a</italic> situated nearly midway between <italic>P2</italic> and <italic>P3</italic> (Fig. <xref ref-type="fig" rid="F2">2A, B</xref>). Length ratio of mesonotal setae <italic>P1</italic>: <italic>P1a</italic>: <italic>P2</italic> as 2.7: 1: 3.6. Meso- and metanota with <italic><abbrev xmlns:xlink="http://www.w3.org/1999/xlink" xlink:title="sublateral" id="ABBRID0ESFAE" xlink:type="simple">sl</abbrev></italic> and <italic><abbrev xmlns:xlink="http://www.w3.org/1999/xlink" xlink:title="anterolateral" id="ABBRID0EXFAE" xlink:type="simple">al</abbrev></italic> pores (Fig. <xref ref-type="fig" rid="F2">2B</xref>). Pro-, meso- and metasterna without pores (Fig. <xref ref-type="fig" rid="F2">2E, F</xref>).</p><table-wrap id="T1" position="float" orientation="portrait"><label>Table 1.</label><caption><p>Body chaetotaxy of <italic><tp:taxon-name><tp:taxon-name-part taxon-name-part-type="genus" reg="Nienna">Nienna</tp:taxon-name-part> <tp:taxon-name-part taxon-name-part-type="species" reg="chukotka">chukotka</tp:taxon-name-part></tp:taxon-name></italic> sp. nov.</p></caption><table id="TID0EWFAG" rules="all"><tbody><tr><td rowspan="1" colspan="1"/><td rowspan="1" colspan="2">
                    <bold>Dorsal</bold>
                  </td><td rowspan="1" colspan="2">
                    <bold>Ventral</bold>
                  </td></tr><tr><td rowspan="1" colspan="1">
                    <bold>Segment</bold>
                  </td><td rowspan="1" colspan="1">
                    <bold>Formula</bold>
                  </td><td rowspan="1" colspan="1">
                    <bold>Setal composition</bold>
                  </td><td rowspan="1" colspan="1">
                    <bold>Formula</bold>
                  </td><td rowspan="1" colspan="1">
                    <bold>Setal composition</bold>
                  </td></tr><tr><td rowspan="2" colspan="1"><abbrev xmlns:xlink="http://www.w3.org/1999/xlink" xlink:title="thoracic segments" id="ABBRID0EPIAE" xlink:type="simple">Th</abbrev>. I</td><td rowspan="2" colspan="1">4</td><td rowspan="2" colspan="1">1, 2</td><td rowspan="2" colspan="1">(2+4)/6</td><td rowspan="1" colspan="1">A1, M1, 2,</td></tr><tr><td rowspan="1" colspan="1">P1, 2, 3</td></tr><tr><td rowspan="2" colspan="1"><abbrev xmlns:xlink="http://www.w3.org/1999/xlink" xlink:title="thoracic segments" id="ABBRID0EIJAE" xlink:type="simple">Th</abbrev>. II</td><td rowspan="2" colspan="1">8/16</td><td rowspan="1" colspan="1">A2, 3, 4, M</td><td rowspan="2" colspan="1">(5+2)/4</td><td rowspan="1" colspan="1">Ac, 2, 3, M</td></tr><tr><td rowspan="1" colspan="1">P1, 1a, 2, 2a, 3, 3a, 4, 5</td><td rowspan="1" colspan="1">P1, 3</td></tr><tr><td rowspan="2" colspan="1"><abbrev xmlns:xlink="http://www.w3.org/1999/xlink" xlink:title="thoracic segments" id="ABBRID0EEKAE" xlink:type="simple">Th</abbrev>. III</td><td rowspan="2" colspan="1">8/16</td><td rowspan="1" colspan="1">A2, 3, 4, M</td><td rowspan="2" colspan="1">(7+2)/4</td><td rowspan="1" colspan="1">Ac, 2, 3, 4, M</td></tr><tr><td rowspan="1" colspan="1">P1, 1a, 2, 2a, 3, 3a, 4, 5</td><td rowspan="1" colspan="1">P1, 3</td></tr><tr><td rowspan="2" colspan="1"><abbrev xmlns:xlink="http://www.w3.org/1999/xlink" xlink:title="abdominal segments" id="ABBRID0EALAE" xlink:type="simple">Abd</abbrev>. I</td><td rowspan="2" colspan="1">8(6)/10</td><td rowspan="1" colspan="1">A1, 2, (3), 5</td><td rowspan="2" colspan="1">3/4</td><td rowspan="1" colspan="1">Ac, 2</td></tr><tr><td rowspan="1" colspan="1">P1, 2, 2a, 3, 4</td><td rowspan="1" colspan="1">P1, 1a</td></tr><tr><td rowspan="2" colspan="1"><abbrev xmlns:xlink="http://www.w3.org/1999/xlink" xlink:title="abdominal segments" id="ABBRID0E3LAE" xlink:type="simple">Abd</abbrev>. II-III</td><td rowspan="2" colspan="1">10/14</td><td rowspan="1" colspan="1">A1, 2, 3, 4, 5</td><td rowspan="2" colspan="1">3/5</td><td rowspan="1" colspan="1">Ac, 2</td></tr><tr><td rowspan="1" colspan="1">P1, 2, 2a, 3, 4, 4a, 5</td><td rowspan="1" colspan="1">Pc, 1a, 2</td></tr><tr><td rowspan="2" colspan="1"><abbrev xmlns:xlink="http://www.w3.org/1999/xlink" xlink:title="abdominal segments" id="ABBRID0EYMAE" xlink:type="simple">Abd</abbrev>. IV-V</td><td rowspan="2" colspan="1">10/14</td><td rowspan="1" colspan="1">A1, 2, 3, 4, 5</td><td rowspan="2" colspan="1">3/8</td><td rowspan="1" colspan="1">Ac, 2</td></tr><tr><td rowspan="1" colspan="1">P1, 2, 2a, 3, 4, 4a, 5</td><td rowspan="1" colspan="1">P1, 1a, 2, 3</td></tr><tr><td rowspan="2" colspan="1"><abbrev xmlns:xlink="http://www.w3.org/1999/xlink" xlink:title="abdominal segments" id="ABBRID0EUNAE" xlink:type="simple">Abd</abbrev>. VI</td><td rowspan="2" colspan="1">10/14</td><td rowspan="1" colspan="1">A1, 2, 3, 4, 5</td><td rowspan="2" colspan="1">3/9</td><td rowspan="1" colspan="1">Ac, 2</td></tr><tr><td rowspan="1" colspan="1">P1, 2, 2a, 3, 4, 4a, 5</td><td rowspan="1" colspan="1">Pc, 1, 1a, 2, 3</td></tr><tr><td rowspan="2" colspan="1"><abbrev xmlns:xlink="http://www.w3.org/1999/xlink" xlink:title="abdominal segments" id="ABBRID0EQOAE" xlink:type="simple">Abd</abbrev>. VII</td><td rowspan="2" colspan="1">10/19</td><td rowspan="1" colspan="1">A1, 2, 3, 4, 5</td><td rowspan="2" colspan="1">3/9</td><td rowspan="1" colspan="1">Ac, 2</td></tr><tr><td rowspan="1" colspan="1">Pc, 1, 1a, 2, 2a, 3, 3a, 4, 4a, 5</td><td rowspan="1" colspan="1">Pc, 1, 1a, 2, 3</td></tr><tr><td rowspan="2" colspan="1"><abbrev xmlns:xlink="http://www.w3.org/1999/xlink" xlink:title="abdominal segments" id="ABBRID0EMPAE" xlink:type="simple">Abd</abbrev>. VIII</td><td rowspan="2" colspan="1">6/15</td><td rowspan="1" colspan="1">A1, 4, 5</td><td rowspan="2" colspan="1">4/2</td><td rowspan="1" colspan="1">1, 2</td></tr><tr><td rowspan="1" colspan="1">Pc, 2, 2a, 3, 3a, 4, 4a, 5</td><td rowspan="1" colspan="1">P1a</td></tr><tr><td rowspan="1" colspan="1"><abbrev xmlns:xlink="http://www.w3.org/1999/xlink" xlink:title="abdominal segments" id="ABBRID0EIQAE" xlink:type="simple">Abd</abbrev>. IX</td><td rowspan="1" colspan="1">12</td><td rowspan="1" colspan="1">1, 1a, 2, 2a, 3, 4</td><td rowspan="1" colspan="1">4</td><td rowspan="1" colspan="1">1, 2</td></tr><tr><td rowspan="1" colspan="1"><abbrev xmlns:xlink="http://www.w3.org/1999/xlink" xlink:title="abdominal segments" id="ABBRID0E4QAE" xlink:type="simple">Abd</abbrev>. X</td><td rowspan="1" colspan="1">10</td><td rowspan="1" colspan="1">1, 2, 2a, 3, 4</td><td rowspan="1" colspan="1">4</td><td rowspan="1" colspan="1">1, 2</td></tr><tr><td rowspan="1" colspan="1"><abbrev xmlns:xlink="http://www.w3.org/1999/xlink" xlink:title="abdominal segments" id="ABBRID0ESRAE" xlink:type="simple">Abd</abbrev>. XI</td><td rowspan="1" colspan="1">6</td><td rowspan="1" colspan="1">1, 3, 4</td><td rowspan="1" colspan="1">6</td><td rowspan="1" colspan="1"/></tr><tr><td rowspan="1" colspan="1"><abbrev xmlns:xlink="http://www.w3.org/1999/xlink" xlink:title="abdominal segments" id="ABBRID0EHSAE" xlink:type="simple">Abd</abbrev>. XII</td><td rowspan="1" colspan="1">9</td><td rowspan="1" colspan="1"/><td rowspan="1" colspan="1">6</td><td rowspan="1" colspan="1"/></tr></tbody></table><table-wrap-foot><fn><p>(3) – setae <italic>A3</italic> absent in paratype. Tergite I with 6 <italic>A</italic>-setae.</p></fn></table-wrap-foot></table-wrap><p>Accessory setae on tergites and sternites I–VII setiform, those of tergite VII significantly longer than those on I–VI. (Fig. <xref ref-type="fig" rid="F2">2C, D, G, H, K, L</xref>). Pores <italic><abbrev xmlns:xlink="http://www.w3.org/1999/xlink" xlink:title="posterolateral" id="ABBRID0EGTAE" xlink:type="simple">pl</abbrev></italic> present on tergite I, <italic><abbrev xmlns:xlink="http://www.w3.org/1999/xlink" xlink:title="posterosubmedial" id="ABBRID0ELTAE" xlink:type="simple">psm</abbrev></italic> on tergites I–VII, <italic><abbrev xmlns:xlink="http://www.w3.org/1999/xlink" xlink:title="posterosublateral" id="ABBRID0EQTAE" xlink:type="simple">psl</abbrev></italic> on tergites VI–VII, <italic><abbrev xmlns:xlink="http://www.w3.org/1999/xlink" xlink:title="anterolateral" id="ABBRID0EVTAE" xlink:type="simple">al</abbrev></italic> on tergites II–VII (Fig. <xref ref-type="fig" rid="F2">2C, D, H</xref>).</p><p>Abdominal legs with 4, 2, 2 setae. Subapical and lateral apical setae on second and third pairs of abdominal legs nearly equal in length, 15 and 14 μm, respectively (Fig. <xref ref-type="fig" rid="F2">2J</xref>). Sternites I–III without pores (Fig. <xref ref-type="fig" rid="F2">2G</xref>). Sternites IV–VII with asymmetrical <italic><abbrev xmlns:xlink="http://www.w3.org/1999/xlink" xlink:title="sternal posterosubmedial" id="ABBRID0EIUAE" xlink:type="simple">spsm</abbrev></italic> pore, with short anterolateral lines and sternite VII with a connecting line on anterior part (Figs <xref ref-type="fig" rid="F2">2K, L</xref>).</p><p>Abdominal segment VIII with distinct striate band; tergite and sternite anteriorly with irregular small teeth (Figs <xref ref-type="fig" rid="F2">2 I, M</xref>). Pore <italic><abbrev xmlns:xlink="http://www.w3.org/1999/xlink" xlink:title="posterosubmedial" id="ABBRID0EXUAE" xlink:type="simple">psm</abbrev></italic> without accompanying teeth. Posterior margin of sternite VIII and laterotergites smooth. Comb VIII with 9–10 small teeth (Fig. <xref ref-type="fig" rid="F1">1I</xref>). Seta <italic>1a</italic> on tergite IX half the length of seta <italic>1</italic>. Seta <italic>2a</italic> on tergites IX and X shorter than other setae. Sternites IX–X with traces of striate band (Fig. <xref ref-type="fig" rid="F2">2N</xref>). Setae <italic>1</italic> and <italic>2</italic> on sternite IX of equal length, on sternite X seta <italic>1</italic> about half the length of seta <italic>2</italic> (Fig. <xref ref-type="fig" rid="F2">2N</xref>). Medial pore on dorsal lobe of segment XII and pair of <italic><abbrev xmlns:xlink="http://www.w3.org/1999/xlink" xlink:title="sternal anterolateral" id="ABBRID0EWVAE" xlink:type="simple">sal</abbrev></italic> pores on ventral lobe. Hind margin of dorsal lobe smooth, ventral lobe with fine serrations (Fig. <xref ref-type="fig" rid="F2">2O</xref>).</p><p>Female squama genitalis with short, pointed acrostyli (Fig. <xref ref-type="fig" rid="F1">1F</xref>).</p><p>Body measurements (2 females) (in μm): maximum body length 1004, head 115, pseudoculus 8, lever 3, posterior part of maxillary gland 12; pronotal setae <italic>1</italic> 18, <italic>2</italic> 11; mesonotal setae <italic>P1</italic> 19, <italic>P1a</italic> 7, <italic>P2</italic> 25, <italic>M</italic> 10, foretarsus 94–95, claw 30, empodial appendage 4.</p><fig id="F2" position="float" orientation="portrait"><object-id xmlns:xlink="http://www.w3.org/1999/xlink" content-type="doi" xlink:type="simple">10.3897/zookeys.899.47030.figure2</object-id><object-id xmlns:xlink="http://www.w3.org/1999/xlink" content-type="arpha" xlink:type="simple">D960C37C-0E71-53CA-BE44-066C04D856DC</object-id><label>Figure 2.</label><caption><p><italic><tp:taxon-name><tp:taxon-name-part taxon-name-part-type="genus" reg="Nienna">Nienna</tp:taxon-name-part> <tp:taxon-name-part taxon-name-part-type="species" reg="chukotka">chukotka</tp:taxon-name-part></tp:taxon-name></italic> sp. nov. holotype. <bold>A</bold> Part of pro- and mesonotum <bold>B</bold> part of metanotum <bold>C</bold> part of tergite I <bold>D</bold> part of tergite VI <bold>E</bold> anterior part of prosternum <bold>F</bold> anterior part of mesosternum <bold>G</bold> sternite I <bold>H</bold> part of tergite VII <bold>I</bold> part of tergite VIII <bold>J</bold> abdominal leg of segment II <bold>K</bold> sternite VI <bold>L</bold> sternite VII <bold>M</bold> sternite VIII <bold>N</bold> sternites IX–X <bold>O</bold> hind margin of sternite XII. Arrows show pores. Scale bars: 20 µm.</p></caption><graphic xmlns:xlink="http://www.w3.org/1999/xlink" xlink:href="zookeys-899-037-g002.jpg" position="float" orientation="portrait" xlink:type="simple" id="oo_364268.jpg"><uri content-type="original_file" xlink:type="simple">https://binary.pensoft.net/fig/364268</uri></graphic></fig></tp:treatment-sec><tp:treatment-sec sec-type="Chaetal variability" id="SECID0EIYAE"><title>Chaetal variability.</title><p>In the holotype, seta <italic>P4</italic> is doubled asymmetrically on the mesonotum; in the paratype, seta <italic>A3</italic> is absent symmetrically on tergite I and seta <italic>P2a</italic> is doubled on tergite VII.</p></tp:treatment-sec><tp:treatment-sec sec-type="etymology" id="SECID0EUYAE"><title>Etymology.</title><p>The species name is taken from the general locality where the specimens were collected.</p></tp:treatment-sec><tp:treatment-sec sec-type="remarks" id="SECID0EZYAE"><title>Remarks.</title><p><italic><tp:taxon-name><tp:taxon-name-part taxon-name-part-type="genus" reg="Nienna">Nienna</tp:taxon-name-part> <tp:taxon-name-part taxon-name-part-type="species" reg="chukotka">chukotka</tp:taxon-name-part></tp:taxon-name></italic> sp. nov. differs from <italic><tp:taxon-name><tp:taxon-name-part taxon-name-part-type="genus" reg="Nienna">N.</tp:taxon-name-part> <tp:taxon-name-part taxon-name-part-type="species" reg="parvula">parvula</tp:taxon-name-part></tp:taxon-name></italic> and <italic><tp:taxon-name><tp:taxon-name-part taxon-name-part-type="genus" reg="Nienna">N.</tp:taxon-name-part> <tp:taxon-name-part taxon-name-part-type="species" reg="quinghaiensis">quinghaiensis</tp:taxon-name-part></tp:taxon-name></italic> in the presence of seta <italic>Pc</italic> on tergite VII and sternites VI–VII (in <italic><tp:taxon-name><tp:taxon-name-part taxon-name-part-type="genus" reg="Nienna">N.</tp:taxon-name-part> <tp:taxon-name-part taxon-name-part-type="species" reg="quinghaiensis">quinghaiensis</tp:taxon-name-part></tp:taxon-name></italic> seta <italic>Pc</italic> is present on sternite VII only), the presence of 5 pairs of <italic>A</italic>-setae (4 pairs in the other two species) and <italic>P3a</italic> on tergite VII, the shape of the accessory setae on tergites and sternites I–VI (setiform in the new species, sensilliform in the other two species) and the shape of foretarsal sensilla <italic>a</italic>, <italic>c</italic> and <italic>e</italic> (in the other species sensillum <italic>a</italic> is shorter, reaching base of sensillum <italic>t2</italic>, sensilla <italic>c</italic> and <italic>e</italic> short and broad). The porotaxy of meso- and metanota and abdominal sternites also differs: <italic><tp:taxon-name><tp:taxon-name-part taxon-name-part-type="genus" reg="Nienna">Nienna</tp:taxon-name-part> <tp:taxon-name-part taxon-name-part-type="species" reg="chukotka">chukotka</tp:taxon-name-part></tp:taxon-name></italic> has two pairs of <italic><abbrev xmlns:xlink="http://www.w3.org/1999/xlink" xlink:title="sublateral" id="ABBRID0EN2AE" xlink:type="simple">sl</abbrev></italic> and <italic><abbrev xmlns:xlink="http://www.w3.org/1999/xlink" xlink:title="anterolateral" id="ABBRID0ES2AE" xlink:type="simple">al</abbrev></italic> pores on the meso- and metanota, and asymmetrical <italic><abbrev xmlns:xlink="http://www.w3.org/1999/xlink" xlink:title="sternal posterosubmedial" id="ABBRID0EX2AE" xlink:type="simple">spsm</abbrev></italic> pores on sternites IV–VII;], whereas <italic><tp:taxon-name><tp:taxon-name-part taxon-name-part-type="genus" reg="Nienna">N.</tp:taxon-name-part> <tp:taxon-name-part taxon-name-part-type="species" reg="parvula">parvula</tp:taxon-name-part></tp:taxon-name></italic> has a pair of <italic><abbrev xmlns:xlink="http://www.w3.org/1999/xlink" xlink:title="sublateral" id="ABBRID0EH3AE" xlink:type="simple">sl</abbrev></italic> pores on the meso- and metanota, and a simple <italic><abbrev xmlns:xlink="http://www.w3.org/1999/xlink" xlink:title="sternal posteromedial" id="ABBRID0EM3AE" xlink:type="simple">spm</abbrev></italic> pore on sternites VI–VII. <italic><tp:taxon-name><tp:taxon-name-part taxon-name-part-type="genus" reg="Nienna">Nienna</tp:taxon-name-part> <tp:taxon-name-part taxon-name-part-type="species" reg="quinghaiensis">quinghaiensis</tp:taxon-name-part></tp:taxon-name></italic> has <italic><abbrev xmlns:xlink="http://www.w3.org/1999/xlink" xlink:title="anterolateral" id="ABBRID0E33AE" xlink:type="simple">al</abbrev></italic> and <italic>l</italic> pores on the mesonotum, <italic>l</italic> pores on the metanotum, and an <italic><abbrev xmlns:xlink="http://www.w3.org/1999/xlink" xlink:title="sternal posteromedial" id="ABBRID0EF4AE" xlink:type="simple">spm</abbrev></italic> pore on sternite VII. The new species is more similar to <italic><tp:taxon-name><tp:taxon-name-part taxon-name-part-type="genus" reg="Nienna">N.</tp:taxon-name-part> <tp:taxon-name-part taxon-name-part-type="species" reg="parvula">parvula</tp:taxon-name-part></tp:taxon-name></italic> in possessing traces of a striate band on sternites IX–X and in the globular foretarsal sensillum <italic>t3</italic>. <italic><tp:taxon-name><tp:taxon-name-part taxon-name-part-type="genus" reg="Nienna">Nienna</tp:taxon-name-part> <tp:taxon-name-part taxon-name-part-type="species" reg="chukotka">chukotka</tp:taxon-name-part></tp:taxon-name></italic> is characterized by the presence of <italic><abbrev xmlns:xlink="http://www.w3.org/1999/xlink" xlink:title="posterolateral" id="ABBRID0EC5AE" xlink:type="simple">pl</abbrev></italic> on tergite I, which is the first report of posterolateral pores in <tp:taxon-name><tp:taxon-name-part taxon-name-part-type="family">Acerentomidae</tp:taxon-name-part></tp:taxon-name>. <xref ref-type="bibr" rid="B23">Szeptycki (1988)</xref> previously described <italic><abbrev xmlns:xlink="http://www.w3.org/1999/xlink" xlink:title="posterolateral" id="ABBRID0EQ5AE" xlink:type="simple">pl</abbrev></italic> pores on <italic><tp:taxon-name><tp:taxon-name-part taxon-name-part-type="genus" reg="Hesperentomon">Hesperentomon</tp:taxon-name-part> <tp:taxon-name-part taxon-name-part-type="species" reg="martynovae">martynovae</tp:taxon-name-part></tp:taxon-name></italic> Szeptycki, 1988 (<tp:taxon-name><tp:taxon-name-part taxon-name-part-type="family">Hesperentomidae</tp:taxon-name-part></tp:taxon-name>) collected in the Altai Mts. These <italic><abbrev xmlns:xlink="http://www.w3.org/1999/xlink" xlink:title="posterolateral" id="ABBRID0EF6AE" xlink:type="simple">pl</abbrev></italic> pores have also been recorded in other <italic><tp:taxon-name><tp:taxon-name-part taxon-name-part-type="genus" reg="Hesperentomon">Hesperentomon</tp:taxon-name-part></tp:taxon-name></italic> species: <italic><tp:taxon-name><tp:taxon-name-part taxon-name-part-type="genus" reg="Hesperentomon">H.</tp:taxon-name-part> <tp:taxon-name-part taxon-name-part-type="species" reg="fopingense">fopingense</tp:taxon-name-part></tp:taxon-name></italic> Bu, Shrubovych &amp; Yin, 2011, <italic><tp:taxon-name><tp:taxon-name-part taxon-name-part-type="genus" reg="Hesperentomon">H.</tp:taxon-name-part> <tp:taxon-name-part taxon-name-part-type="species" reg="nanshanensis">nanshanensis</tp:taxon-name-part></tp:taxon-name></italic> Bu &amp; Yin, 2007, <italic><tp:taxon-name><tp:taxon-name-part taxon-name-part-type="genus" reg="Hesperentomon">H.</tp:taxon-name-part> <tp:taxon-name-part taxon-name-part-type="species" reg="xiningense">xiningense</tp:taxon-name-part></tp:taxon-name></italic> Bu &amp; Yin, 2007 distributed in China, and <italic><tp:taxon-name><tp:taxon-name-part taxon-name-part-type="genus" reg="Hesperentomon">H.</tp:taxon-name-part> <tp:taxon-name-part taxon-name-part-type="species" reg="tianshanicum">tianshanicum</tp:taxon-name-part></tp:taxon-name></italic> Martynova, 1970 (<xref ref-type="bibr" rid="B14">Shrubovych 2010</xref>).</p></tp:treatment-sec><ref-list><ref id="B23"><mixed-citation xmlns:xlink="http://www.w3.org/1999/xlink" xlink:type="simple"><person-group><name name-style="western"><surname>Szeptycki</surname><given-names>A</given-names></name></person-group> (<year>1988</year>) <article-title>New genera and species of <tp:taxon-name><tp:taxon-name-part taxon-name-part-type="order">Protura</tp:taxon-name-part></tp:taxon-name> from the Altai Mts.</article-title><source>Acta Zoologica Cracoviensa</source><volume>31</volume>: <fpage>297</fpage>–<lpage>362</lpage>.</mixed-citation></ref><ref id="B14"><mixed-citation xmlns:xlink="http://www.w3.org/1999/xlink" xlink:type="simple"><person-group><name name-style="western"><surname>Shrubovych</surname><given-names>J</given-names></name></person-group> (<year>2010</year>) <article-title>Redescription of <italic><tp:taxon-name><tp:taxon-name-part taxon-name-part-type="genus">Hesperentomon</tp:taxon-name-part> <tp:taxon-name-part taxon-name-part-type="species">tianshanicum</tp:taxon-name-part></tp:taxon-name></italic> Martynova, 1970 (<tp:taxon-name><tp:taxon-name-part taxon-name-part-type="order">Protura</tp:taxon-name-part></tp:taxon-name>: <tp:taxon-name><tp:taxon-name-part taxon-name-part-type="suborder">Acerentomata</tp:taxon-name-part></tp:taxon-name>, <tp:taxon-name><tp:taxon-name-part taxon-name-part-type="family">Hesperentomidae</tp:taxon-name-part></tp:taxon-name>) and key to <italic><tp:taxon-name><tp:taxon-name-part taxon-name-part-type="genus">Hesperentomon</tp:taxon-name-part></tp:taxon-name></italic> species.</article-title><source>Zootaxa</source><volume>2720</volume>: <fpage>28</fpage>–<lpage>34</lpage>. <ext-link xlink:type="simple" ext-link-type="doi" xlink:href="10.11646/zootaxa.2720.1.2">https://doi.org/10.11646/zootaxa.2720.1.2</ext-link></mixed-citation></ref></ref-list></tp:taxon-treatment>
